# Supplementary material for: Human endogenous retrovirus W in multiple sclerosis: transcriptional activity is associated with decline in oligodendrocyte proportions in the white matter of the brain
Source: J Neurovirol. 2024 May 8;30(4):393–405. doi: 10.1007/s13365-024-01208-9 (PMC11512866; doi:10.1007/s13365-024-01208-9)
Supplement: Supplementary file 1 — Supplementary file1 (CSV 8 KB) [file 13365_2024_1208_MOESM1_ESM.csv]

	HERV-W loci	read counts
1	HERW_10p12.2	352.549663259354
2	HERW_10q11.22	317.490888210146
3	HERW_10q21.2	160.886834028625
4	HERW_10q21.3	143.036935408171
5	HERW_10q23.1	140.555778850263
6	HERW_10q23.33	97.6131823521489
7	HERW_10q24.1	95.9939486181554
8	HERW_11p12	95.0325506904105
9	HERW_11p14.2	94.2971269567133
10	HERW_11p14.3a	92.8451937136267
11	HERW_11p14.3b	89.2700780960511
12	HERW_11p15.4	87.0104633830573
13	HERW_11q14.1	85.5032168751791
14	HERW_11q14.2	84.5902940830202
15	HERW_11q22.3	82.6720059494246
16	HERW_11q23.3	80.7727747323418
17	HERW_12p11.1	75.3875928327086
18	HERW_12p13.31a	73.3512426164092
19	HERW_12p13.31b	67.9672272221107
20	HERW_12q12a	64.9522245373538
21	HERW_12q12b	61.5904051809336
22	HERW_12q12c	59.8151023020346
23	HERW_12q13.12	56.5492510387098
24	HERW_12q13.3	56.3426342471875
25	HERW_12q14.1	56.1475026025491
26	HERW_12q21.31	52.8595203815739
27	HERW_12q23.3	51.717020118824
28	HERW_12q24.31	51.1658162664738
29	HERW_12q24.33	50.5801438964187
30	HERW_13q13.3	49.8608111750338
31	HERW_13q21.1	49.721630956288
32	HERW_13q21.31	44.6411871051178
33	HERW_13q21.33	43.7267061138328
34	HERW_13q31.1	42.8048116665942
35	HERW_13q31.3	38.9115337992334
36	HERW_14q11.2	35.5378244272487
37	HERW_14q12	33.5616686133326
38	HERW_14q21.2	32.9411650142248
39	HERW_14q22.1	32.7394138503309
40	HERW_14q23.1	32.1988130548432
41	HERW_14q32.11	31.6613687140217
42	HERW_15q21.3	30.9759989282858
43	HERW_15q22.32	30.9173955976849
44	HERW_15q26.1	29.998030093443
45	HERW_17q12a	29.9528141040262
46	HERW_17q12b	29.8052356160199
47	HERW_17q12b_1	29.5572164807408
48	HERW_17q21.33	29.5382506745594
49	HERW_17q22	28.1601993171132
50	HERW_18p11.21	27.3198522792459
51	HERW_18p11.31	27.1686918892472
52	HERW_18q21.32	25.4135066824505
53	HERW_18q21.33	24.999340256496
54	HERW_19p12a	24.034777641613
55	HERW_19p12b	23.4277144170497
56	HERW_19p12c	21.5767996183446
57	HERW_19p12d	20.8790582913504
58	HERW_19q13.2a	20.7038555399857
59	HERW_19q13.2b	19.6715724397941
60	HERW_1p12	17.4132418361468
61	HERW_1p13.3	16.8826871998057
62	HERW_1p22.2a	16.7488145915571
63	HERW_1p22.2b	16.6389350414453
64	HERW_1p32.2	16.4434877514568
65	HERW_1p32.3a	15.7803926155834
66	HERW_1p32.3b	13.643180815486
67	HERW_1p33a	13.3619521957195
68	HERW_1p33b	13.0964607428643
69	HERW_1p34.2	12.9846389313317
70	HERW_1q22	10.8355851979861
71	HERW_1q25.2	10.3346033342539
72	HERW_1q32.1	10.2979798067058
73	HERW_1q32.3a	10.0913446706198
74	HERW_1q32.3b	9.66945724632321
75	HERW_1q42.13	9.26033700417882
76	HERW_20p13	9.19761206199531
77	HERW_20q13.2	8.58340139549053
78	HERW_21q21.1	8.48507278096079
79	HERW_21q21.3	7.88106486191367
80	HERW_21q22.2	7.09868050037271
81	HERW_22q12.3	6.7567136589218
82	HERW_2p12a	5.95036847725676
83	HERW_2p12b	5.67307509614392
84	HERW_2p16.2	5.15150223783005
85	HERW_2p22.3	5.09384383377838
86	HERW_2p23.1a	4.92755262145161
87	HERW_2p23.1b	4.88668013598323
88	HERW_2p24.2	4.74095884981854
89	HERW_2p25.3	4.54996745772561
90	HERW_2q11.2	4.09391142481164
91	HERW_2q12.2	4.06890697986529
92	HERW_2q13	4.03698254328684
93	HERW_2q22.1	3.98720423102201
94	HERW_2q22.2	3.90806321246709
95	HERW_2q22.3	3.85463863941282
96	HERW_2q24.3	3.55734530795
97	HERW_2q31.1a	3.39495428211247
98	HERW_2q31.1b	3.26387337671303
99	HERW_2q31.2a	3.25389710836094
100	HERW_2q31.2b	3.21744069179454
101	HERW_2q31.3	3.00694555431809
102	HERW_2q32.3	2.98035984751103
103	HERW_2q35	2.74342956463711
104	HERW_2q37.3	2.57881027701289
105	HERW_3p11.1	2.49085499128541
106	HERW_3p12.3	2.33613459900746
107	HERW_3p21.31	2.28367977808775
108	HERW_3p22.1	2.17488374488866
109	HERW_3p22.2	2.11550786220707
110	HERW_3p24.1	2.07201385940848
111	HERW_3p24.3	2.00145781738287
112	HERW_3q11.2	1.98883513971927
113	HERW_3q13.31	1.90686870057705
114	HERW_3q13.32	1.90464369023493
115	HERW_3q22.1	1.89964163878748
116	HERW_3q22.2	1.86908892368999
117	HERW_3q23a	1.82814157367145
118	HERW_3q23b	1.80600465538066
119	HERW_3q25.1a	1.78081165353265
120	HERW_3q25.1b	1.72587264218629
121	HERW_3q25.2	1.69783921015278
122	HERW_3q26.1a	1.30466531560185
123	HERW_3q26.1b	1.23968833433471
124	HERW_3q26.31	1.19629896651011
125	HERW_3q26.32	1.18159041427931
126	HERW_3q28	1.14517090145877
127	HERW_4p13	1.13013200972142
128	HERW_4p14	1.11982293742563
129	HERW_4p15.1	1.0189523709297
130	HERW_4p16.1	1.00161152288143
131	HERW_4p16.3	0.864675832137689
132	HERW_4q13.1	0.823757352325444
133	HERW_4q13.3	0.796725989675803
134	HERW_4q21.22	0.717851845518266
135	HERW_4q21.23	0.667336775679581
136	HERW_4q23	0.65162464435959
137	HERW_4q24	0.628448212662652
138	HERW_4q25	0.588617862904852
139	HERW_4q26	0.56861682758975
140	HERW_4q28.3	0.546740127297528
141	HERW_4q31.1	0.516287985568944
142	HERW_4q31.3	0.512138802519168
143	HERW_4q32.3	0.507826875232333
144	HERW_4q33	0.506528240679432
145	HERW_4q35.1	0.495160169876798
146	HERW_5p12	0.410010514970908
147	HERW_5p13.2	0.385138127574232
148	HERW_5p13.3	0.382561363902936
149	HERW_5q11.2	0.372412990881803
150	HERW_5q12.1	0.370874226731665
151	HERW_5q14.3a	0.369041443316228
152	HERW_5q14.3b	0.3402026754476
153	HERW_5q21.3	0.339421613360076
154	HERW_5q22.2	0.334451210320892
155	HERW_6p12.2	0.32345503514898
156	HERW_6p22.3	0.320467973177276
157	HERW_6p23	0.300834895089166
158	HERW_6p25.3	0.279228014200808
159	HERW_6q12	0.272595865801859
160	HERW_6q14.1	0.269235353949117
161	HERW_6q14.2	0.266348666270501
162	HERW_6q14.3a	0.257682891868784
163	HERW_6q14.3b	0.255914728732069
164	HERW_6q15	0.241766390840098
165	HERW_6q21a	0.238464816288034
166	HERW_6q21a_1	0.229790538928909
167	HERW_6q21b	0.228633106032419
168	HERW_6q21c	0.222880926522349
169	HERW_6q23.3	0.220651876226446
170	HERW_6q24.2a	0.215087928549581
171	HERW_6q24.2b	0.158270414958098
172	HERW_6q27a	0.153189345069619
173	HERW_6q27b	0.143288016969542
174	HERW_7p14.1	0.136048955045831
175	HERW_7p14.2	0.135154250919131
176	HERW_7p21.1	0.132789736220828
177	HERW_7p21.3	0.131340445125241
178	HERW_7q21.2	0.128996265414263
179	HERW_7q31.1a	0.122265261227938
180	HERW_7q31.1b	0.109992677780576
181	HERW_7q31.31	0.107255519082063
182	HERW_7q31.32	0.104032206612434
183	HERW_7q32.3	0.101680130848005
184	HERW_7q33	0.100114221053953
185	HERW_7q36.1	0.0934687330379392
186	HERW_8p21.3	0.0924237998675345
187	HERW_8q11.21	0.0917341837474921
188	HERW_8q12.1	0.0875562006516462
189	HERW_8q12.3a	0.0867618599089271
190	HERW_8q12.3b	0.0841533205137353
191	HERW_8q13.2	0.07991023502928
192	HERW_8q21.11	0.0743015131561705
193	HERW_8q21.13	0.0693858337698993
194	HERW_8q24.13	0.0680768824549059
195	HERW_9p13.3	0.0590144493405151
196	HERW_9p21.1	0.0588993351782839
197	HERW_9p21.3	0.0523623427791775
198	HERW_9p24.1	0.0429362020454951
199	HERW_9q22.1	0.0388432782775955
200	HERW_9q22.31	0.0363981208265105
201	HERW_9q31.3	0.0357956648119094
202	HERW_Xp11.21	0.0343457591963894
203	HERW_Xp11.3	0.0327810394962451
204	HERW_Xp22.31	0.0319363707123727
205	HERW_Xq12	0.0298625842896347
206	HERW_Xq13.3	0.0272213231778057
207	HERW_Xq21.1a	0.0225978889535719
208	HERW_Xq21.1b	0.00974058112581799
209	HERW_Xq22.3a	0.00865253591094938
210	HERW_Xq22.3b	0.00797677164825926
211	HERW_Xq23	0.00637185574853859
212	HERW_Xq26.2	0
213	HERW_Xq27.1	0
214	HERW_Yp11.2	0
215	HERW_Yq11.222	0
